# Supplementary material for: Future of Artificial Intelligence Applications in Cancer Care: A Global Cross-Sectional Survey of Researchers
Source: Curr Oncol. 2023 Mar 16;30(3):3432–46. doi: 10.3390/curroncol30030260 (PMC10047823; doi:10.3390/curroncol30030260)
Supplement: Supplementary file 1 [file curroncol-30-00260-s001.zip]

Archive with 1 entries (1 files):
- curroncol-2249364-supplementary.pdf
